# Supplementary material for: Paleocene/Eocene carbon feedbacks triggered by volcanic activity
Source: Nat Commun. 2021 Aug 31;12:5186. doi: 10.1038/s41467-021-25536-0 (PMC8408262; doi:10.1038/s41467-021-25536-0)
Supplement: Supplementary file 4 — Supplementary Data 1 [file 41467_2021_25536_MOESM4_ESM.xlsx]

## Sheet: Data
Supplementary Data 1
Site	Core	Box	Top depth (cm)	Bottom depth (cm)	Depth (m)	d13C	%C	Notes
E-8X	3	1	6	7	2021.07	-27.4411	1.752
E-8X	3	1	7	8	2021.08	-26.9771	2.123
E-8X	3	1	8	9	2021.09	-26.9473	2.338
E-8X	3	1	10	11	2021.11	-27.1438	2.263
E-8X	3	1	11	12	2021.12	-27.1374	2.091
E-8X	3	1	12	13	2021.12	-27.2063	2.579
E-8X	3	1	13	14	2021.13	-27.1031	2.24
E-8X	3	1	14	15	2021.14	-27.4802	2.03
E-8X	3	1	15	16	2021.15	-27.1322	2.487
E-8X	3	1	16	17	2021.16	-27.1168	2.176
E-8X	3	1	17	17.5	2021.17	-27.2938	2.357
E-8X	3	1	17	18	2021.17	-27.2237	2.426
E-8X	3	1	18	19	2021.18	-27.1864	2.234
E-8X	3	1	19	20	2021.19	-27.1222	2.411
E-8X	3	1	20	21	2021.2	-27.1739	2.719
E-8X	3	1	21	22	2021.21	-27.1161	2.661
E-8X	3	1	22	23	2021.22	-27.2537	2.157
E-8X	3	1	23	24	2021.23	-27.2119	2.656
E-8X	3	1	24	25	2021.24	-27.2326	2.485
E-8X	3	1	25	25.5	2021.25	-27.2544	2.503
E-8X	3	1	25.5	27	2021.26	-27.2054	2.568
E-8X	3	1	27	28.5	2021.28	-27.0022	2.98	Gypsum rich layer?
E-8X	3	1	28.5	29.5	2021.29	-27.2526	2.394
E-8X	3	1	30.5	31.5	2021.31	-27.0311	1.877
E-8X	3	1	31.5	32.5	2021.32	-27.145	2.382
E-8X	3	1	32.5	33.5	2021.33	-27.1551	2.581
E-8X	3	1	34	34.5	2021.34	-27.1491	2.466
E-8X	3	1	34.5	35	2021.35	-27.0668	1.846
E-8X	3	1	35	36	2021.36	-27.3063	2.588
E-8X	3	1	36	37.5	2021.37	-27.1185	2.223
E-8X	3	1	37.5	38	2021.38	-27.1697	1.967
E-8X	3	1	38.5	39.5	2021.39	-27.0441	1.968
E-8X	3	1	39.5	40	2021.4	-26.9827	2.057
E-8X	3	1	40	41	2021.4	-26.9648	2.292
E-8X	3	1	41	42	2021.41	-26.9622	2.291
E-8X	3	1	42	42.5	2021.42	-27.0195	2.004
E-8X	3	1	42.5	44	2021.43	-27.2196	2.434
E-8X	3	1	44	45.5	2021.45	-27.3143	2.349
E-8X	3	1	46	47	2021.46	-27.6455	2.021
E-8X	3	1	47	47.5	2021.47	-27.3401	2.64
E-8X	3	1	47	48	2021.47	-27.3222	2.813
E-8X	3	1	48	49	2021.48	-27.2327	2.631
E-8X	3	1	49	50	2021.49	-27.235	2.66
E-8X	3	1	50	51	2021.51	-27.1709	2.448
E-8X	3	1	51	52	2021.52	-27.2087	2.861
E-8X	3	1	52	52.5	2021.52	-26.912	3.026
E-8X	3	1	52.5	53	2021.53	-26.6632	3.405
E-8X	3	1	53	53.5	2021.53	-27.1198	2.696
E-8X	3	1	54	55	2021.55	-27.4552	2.356
E-8X	3	1	55	56	2021.56	-27.2417	2.756
E-8X	3	1	56.5	57	2021.57	-27.1022	2.467
E-8X	3	1	57	58	2021.58	-27.3588	2.772
E-8X	3	1	58	59	2021.59	-27.3245	2.507
E-8X	3	1	59.5	60	2021.6	-27.2426	2.462
E-8X	3	1	60.5	61	2021.61	-27.3904	2.71
E-8X	3	1	61	62	2021.62	-27.1648	2.333
E-8X	3	1	62.5	63	2021.63	-27.8115	2.934
E-8X	3	1	63	63.5	2021.63	-27.4158	3.091
E-8X	3	1	63.5	64	2021.64	-27.3307	3.034
E-8X	3	1	64	65	2021.64	-27.2734	2.823
E-8X	3	1	64	65	2021.64	-27.3273	2.437
E-8X	3	1	66	67	2021.66	-27.2768	2.313
E-8X	3	1	67	68	2021.67	-26.9816	2.021
E-8X	3	2	0	1	2021.69	-26.826	2.727
E-8X	3	2	1	2	2021.7	-26.6508	2.896
E-8X	3	2	2	3	2021.71	-27.0393	2.927
E-8X	3	2	3	4	2021.72	-27.4223	2.566
E-8X	3	2	4	4.5	2021.72	-27.477	2.364
E-8X	3	2	4.5	5.5	2021.73	-27.582	2.516
E-8X	3	2	5.5	6	2021.74	-27.4752	2.664
E-8X	3	2	6	7.5	2021.75	-27.4232	2.542
E-8X	3	2	7.5	9	2021.76	-27.3889	2.584
E-8X	3	2	9	10	2021.78	-27.4676	2.416
E-8X	3	2	10	11	2021.79	-27.9424	2.396
E-8X	3	2	11	11.5	2021.79	-27.4584	2.295
E-8X	3	2	11.5	12	2021.8	-27.333	2.45
E-8X	3	2	12	13	2021.81	-27.3778	2.75
E-8X	3	2	13	14	2021.82	-27.4469	2.817
E-8X	3	2	14	15	2021.83	-27.423	2.611
E-8X	3	2	15	16	2021.84	-27.5074	2.337
E-8X	3	2	16	16.5	2021.84	-27.5365	2.409
E-8X	3	2	16.5	17	2021.85	-27.3866	2.201
E-8X	3	2	17	18	2021.86	-27.3675	2.312
E-8X	3	2	18	19	2021.87	-27.8086	2.638
E-8X	3	2	19	20	2021.88	-27.5473	2.801
E-8X	3	2	20	21	2021.88	-27.4166	2.943
E-8X	3	2	21	22	2021.89	-27.5043	2.72
E-8X	3	2	22	23	2021.9	-27.5019	2.64
E-8X	3	2	23	23.5	2021.91	-27.5284	2.685
E-8X	3	2	23.5	24	2021.92	-27.4473	3.142
E-8X	3	2	24	25	2021.92	-27.3604	2.195
E-8X	3	2	25	26	2021.94	-27.296	1.852
E-8X	3	2	26	26.5	2021.94	-27.35	2.489
E-8X	3	2	26	27	2021.95	-27.7422	2.291
E-8X	3	2	27	27.5	2021.95	-27.3103	2.027
E-8X	3	2	27.5	28	2021.96	-27.2112	2.178
E-8X	3	2	28	29	2021.97	-27.4253	2.757
E-8X	3	2	29	30	2021.98	-27.426	2.793
E-8X	3	2	30	31	2021.99	-27.5458	2.414
E-8X	3	2	31	32	2022	-27.5666	1.941
E-8X	3	2	32	32.5	2022	-27.515	2.26
E-8X	3	2	32.5	33.5	2022.01	-27.4287	2.487
E-8X	3	2	33.5	34.5	2022.02	-27.6208	2.649
E-8X	3	2	34.5	35	2022.03	-27.2279	2.202
E-8X	3	2	35	36	2022.04	-27.332	2.137
E-8X	3	2	36	36.5	2022.04	-27.2382	2.383
E-8X	3	2	36.5	37.5	2022.05	-27.1701	2.71
E-8X	3	2	37.5	38	2022.06	-27.2305	3.224
E-8X	3	2	38	39	2022.07	-27.1776	2.838
E-8X	3	2	39	40	2022.08	-27.1358	2.797	Ashy just above ash
E-8X	3	2	40	41.5	2022.09	-26.9682	1.957	Ash
E-8X	3	2	42	43	2022.11	-27.2592	2.426	Ash?
E-8X	3	2	43	44	2022.12	-27.1451	3.037
E-8X	3	2	44	44.5	2022.12	-27.1907	2.882
E-8X	3	2	44	45	2022.12	-27.202	3.022
E-8X	3	2	45	46	2022.13	-27.1583	2.604
E-8X	3	2	46	47	2022.14	-27.2029	2.737
E-8X	3	2	47	48	2022.15	-27.152	2.929
E-8X	3	2	48	49	2022.16	-27.1051	2.751
E-8X	3	2	49	50	2022.17	-27.2724	2.654
E-8X	3	2	50	51	2022.19	-27.5529	2.2
E-8X	3	2	51	52	2022.2	-27.1397	3
E-8X	3	2	52	52.5	2022.2	-27.1942	2.635
E-8X	3	2	52.5	53	2022.21	-27.1472	2.644
E-8X	3	2	53	53.5	2022.21	-27.1822	2.564
E-8X	3	2	54	54.5	2022.22	-27.2731	2.852
E-8X	3	2	54	54.5	2022.22	-27.3603	2.881
E-8X	3	2	54.5	55.5	2022.23	-27.7808	2.447
E-8X	3	2	55.5	56	2022.24	-27.3729	3.571
E-8X	3	2	56.5	57	2022.25	-27.4772	3.604
E-8X	3	2	57	58	2022.26	-27.3878	3.454
E-8X	3	2	58	58.5	2022.26	-27.2944	3.328
E-8X	3	2	58.5	59	2022.27	-27.2474	3.482
E-8X	3	2	59	60	2022.28	-27.4141	2.956
E-8X	3	2	60	61	2022.29	-27.4282	3.066
E-8X	3	2	61	61.5	2022.29	-27.59	2.751
E-8X	3	2	61.5	62	2022.3	-27.3559	2.877
E-8X	3	2	62	63	2022.31	-27.4966	2.841
E-8X	3	2	63	64	2022.32	-27.4829	3.174
E-8X	3	2	64	65	2022.33	-27.706	3.387
E-8X	3	2	65	66	2022.34	-27.7083	3.184
E-8X	3	2	66.5	67.5	2022.35	-27.9431	2.45
E-8X	3	2	67.5	68.5	2022.36	-27.8919	3.194
E-8X	3	2	68.5	69.5	2022.37	-27.5448	2.437
E-8X	3	2	69.5	71	2022.38	-27.6417	2.93
E-8X	3	2	71	72	2022.39	-27.7805	2.618
E-8X	3	2	72	72.5	2022.4	-27.919	3.015
E-8X	3	2	72.5	73	2022.41	-27.818	3.16
E-8X	3	2	73	74	2022.41	-27.7967	3.038
E-8X	3	2	74	75	2022.42	-28.369	2.401
E-8X	3	2	75	76	2022.44	-27.9509	2.874
E-8X	3	2	76.5	77.5	2022.45	-27.9488	3.139
E-8X	3	2	77.5	78.5	2022.46	-28.0652	2.726	Fine ash
E-8X	3	2	78.5	79.5	2022.47	-28.0543	2.385
E-8X	3	2	79.5	80	2022.48	-27.943	2.373
E-8X	3	2	80	81	2022.49	-28.0668	2.281
E-8X	3	2	81	82	2022.5	-28.1505	2.564
E-8X	3	2	82	82.5	2022.5	-28.1962	2.425
E-8X	3	2	82.5	83	2022.51	-28.0536	1.938
E-8X	3	2	83	84	2022.52	-28.2232	2.142
E-8X	3	2	84	85	2022.53	-28.3045	2.56
E-8X	3	2	85	86	2022.54	-28.3064	2.222
E-8X	3	2	86	87	2022.55	-28.1493	2.586
E-8X	3	2	87	88	2022.56	-28.117	2.915
E-8X	3	2	88	89	2022.57	-28.1291	2.756
E-8X	3	2	89	90	2022.58	-28.2998	3.018
E-8X	3	2	90	91	2022.59	-28.8928	2.323
E-8X	3	2	91	91.5	2022.59	-28.2587	2.615
E-8X	3	2	91.5	92.5	2022.6	-28.4797	2.332
E-8X	3	2	92	92.5	2022.6	-28.4191	2.369
E-8X	3	2	92.5	93.5	2022.61	-28.7247	2.682
E-8X	3	2	93.5	94.5	2022.62	-28.8521	2.776
E-8X	3	2	95	96	2022.63	-28.7967	2.882
E-8X	3	2	96	97	2022.64	-28.808	3.089
E-8X	3	2	97	98	2022.65	-28.3798	2.468
E-8X	3	2	98.5	99.5	2022.67	-28.5579	2.322
E-8X	3	3	0	1	2022.68	-28.6734	2.144
E-8X	3	3	1	2	2022.69	-28.799	2.023
E-8X	3	3	2	3	2022.7	-28.6403	2.06
E-8X	3	3	3	4	2022.71	-27.7226	3.332
E-8X	3	3	4	5	2022.72	-28.4232	2.151
E-8X	3	3	5	6	2022.73	-28.3384	2.472
E-8X	3	3	6	6.5	2022.74	-28.393	2.649
E-8X	3	3	7	7.5	2022.75	-28.4379	2.82
E-8X	3	3	7	8	2022.75	-28.9625	2.215
E-8X	3	3	8	9	2022.76	-28.3816	2.586
E-8X	3	3	9	10	2022.77	-28.4152	2.8
E-8X	3	3	10	11	2022.78	-28.6503	2.326
E-8X	3	3	11	11.5	2022.79	-28.7485	2.339
E-8X	3	3	11.5	12.5	2022.79	-28.6495	2.183
E-8X	3	3	12.5	13.5	2022.81	-28.4437	2.361
E-8X	3	3	13.5	14.5	2022.82	-28.4228	2.77
E-8X	3	3	14.5	15	2022.82	-28.6518	2.859
E-8X	3	3	15	16	2022.83	-28.2927	2.676
E-8X	3	3	16	17	2022.84	-28.4384	2.741
E-8X	3	3	17	18	2022.85	-28.5428	2.734
E-8X	3	3	18	19	2022.86	-28.5612	3.153
E-8X	3	3	19	20	2022.87	-28.5489	3.101
E-8X	3	3	20	20.5	2022.88	-28.3881	3.035
E-8X	3	3	20.5	21.5	2022.88	-28.5194	2.947
E-8X	3	3	22	23	2022.9	-28.5985	2.953
E-8X	3	3	23	24	2022.91	-28.9565	2.625
E-8X	3	3	24	25	2022.92	-28.5934	2.887
E-8X	3	3	25	26	2022.93	-28.7462	2.754
E-8X	3	3	26	27	2022.94	-28.8517	2.153
E-8X	3	3	27	28	2022.95	-29.0881	2.347
E-8X	3	3	28	28.5	2022.96	-28.9462	2.356
E-8X	3	3	28.5	29.5	2022.96	-29.1549	2.432
E-8X	3	3	30	31	2022.98	-29.381	2.227
E-8X	3	3	31	32	2022.99	-29.4157	2.771
E-8X	3	3	32	32.5	2023	-29.3284	2.715
E-8X	3	3	32.5	33.5	2023	-29.5488	2.367
E-8X	3	3	33.5	34	2023.01	-29.392	2.468
E-8X	3	3	34	35	2023.02	-29.6452	2.73
E-8X	3	3	35	36	2023.03	-29.6482	2.73
E-8X	3	3	36	37.5	2023.04	-29.6239	2.415
E-8X	3	3	38	39	2023.06	-29.677	2.88
E-8X	3	3	39	40	2023.07	-29.5694	2.292
E-8X	3	3	39.5	40.5	2023.08	-29.5811	2.278
E-8X	3	3	40	40.5	2023.08	-29.5346	2.405
E-8X	3	3	40.5	41.5	2023.09	-29.4697	2.874
E-8X	3	3	41.5	42	2023.09	-29.4213	1.968
E-8X	3	3	42.5	43	2023.1	-29.1008	2.908
E-8X	3	3	43	44	2023.11	-29.1247	2.775
E-8X	3	3	44	45	2023.12	-29.0707	2.449
E-8X	3	3	45.5	46	2023.13	-29.0689	2.919
E-8X	3	3	46	47	2023.14	-29.1777	2.948
E-8X	3	3	47	48	2023.15	-29.7844	2.895
E-8X	3	3	48	49	2023.16	-29.5765	2.164
E-8X	3	3	49	50	2023.17	-29.4824	2.451
E-8X	3	3	50	51	2023.18	-29.7374	2.358
E-8X	3	3	51	51.5	2023.19	-29.8193	2.772
E-8X	3	3	51.5	52.5	2023.19	-28.6661	2.183	Ash?
E-8X	3	3	52.5	53	2023.2	-28.9739	2.845
E-8X	3	3	53	53.5	2023.21	-28.8643	2.685
E-8X	3	3	53	53.5	2023.21	-28.7643	3.474
E-8X	3	3	53.5	54	2023.21	-28.6727	3.437
E-8X	3	3	54	54.5	2023.22	-28.7402	3.141
E-8X	3	3	55	56	2023.23	-29.0882	2.946
E-8X	3	3	56	56.5	2023.24	-28.573	3.843
E-8X	3	3	56.5	57.5	2023.24	-28.4445	2.874
E-8X	3	3	57.5	58.5	2023.25	-28.5772	3.112
E-8X	3	3	58.5	59.5	2023.26	-28.6785	3.331
E-8X	3	3	59.5	60	2023.27	-28.6663	3.408
E-8X	3	3	60	61	2023.28	-28.9268	2.669
E-8X	3	3	61	62	2023.29	-28.8969	3.109
E-8X	3	3	62	63	2023.3	-29.269	3.035
E-8X	3	3	63	64	2023.31	-28.7646	3.376
E-8X	3	3	64	65	2023.32	-28.8009	3.339
E-8X	3	3	65	66	2023.33	-29.1636	2.945
E-8X	3	3	66	67	2023.34	-29.3893	3.125
E-8X	3	3	67	68	2023.35	-29.3983	2.801
E-8X	3	3	68	69	2023.36	-28.9688	3.261
E-8X	3	3	69	70.5	2023.37	-28.8926	2.579
E-8X	3	3	70.5	71.5	2023.38	-28.9497	2.701
E-8X	3	3	71.5	72.5	2023.39	-29.038	3.05
E-8X	3	3	72.5	73	2023.4	-28.9813	3.274
E-8X	3	3	73	74	2023.41	-29.4641	2.556
E-8X	3	3	74	75	2023.42	-29.5625	2.159
E-8X	3	3	75	76	2023.43	-29.7301	1.799
E-8X	3	3	76	77	2023.44	-29.5315	1.071
E-8X	3	3	77	78	2023.45	-28.4828	1.538
E-8X	3	3	78	78.5	2023.46	-29.17	0.837
E-8X	3	3	78.5	79.5	2023.46	-28.3272	1.643
E-8X	3	3	80	81	2023.48	-28.1771	1.528
E-8X	3	3	81	82	2023.49	-29.3991	2.853
E-8X	3	3	82	83	2023.5	-29.1291	2.975
E-8X	3	3	83	84	2023.51	-29.1104	3.237
E-8X	3	3	84	85	2023.52	-29.1472	3.169
E-8X	3	3	85	86	2023.53	-29.162	2.996
E-8X	3	3	86	87	2023.54	-28.9307	2.092
E-8X	3	3	87	88	2023.55	-29.0561	1.748
E-8X	3	3	88	89	2023.56	-29.0683	3.105
E-8X	3	3	89.5	90	2023.57	-29.2134	3.15
E-8X	3	3	90	90.5	2023.58	-30.2267	3.012
E-8X	3	3	91	92	2023.59	-29.5602	3.092
E-8X	3	3	92	93	2023.6	-29.8224	3.786
E-8X	3	3	93	93.5	2023.61	-29.7181	3.358
E-8X	3	3	94	95	2023.62	-30.0652	2.728
E-8X	3	3	94.5	95	2023.62	-29.616	3.295
E-8X	3	3	95	96.5	2023.63	-29.3146	2.377
E-8X	3	3	97	98	2023.65	-29.2077	3.239
E-8X	3	3	98	99	2023.66	-29.3798	3.356
E-8X	3	3	99	100	2023.67	-29.6706	2.702
E-8X	3	3	100	101	2023.68	-29.9471	2.5
E-8X	3	3	101	102	2023.69	-29.6817	3.331
E-8X	3	3	102	103	2023.7	-30.2443	2.728
E-8X	3	3	103	104	2023.71	-29.9287	2.579
E-8X	3	4	0	1.5	2023.72	-28.9975	2.973
E-8X	3	4	1.5	3	2023.74	-28.9178	1.989
E-8X	3	4	3	4	2023.75	-29.0546	3.216
E-8X	3	4	5	6	2023.77	-29.3492	3.951
E-8X	3	4	6	7	2023.78	-29.3368	3.879
E-8X	3	4	7	8	2023.79	-29.8553	3.067
E-8X	3	4	8.5	10	2023.81	-29.516	3.802
E-8X	3	4	10	11	2023.82	-29.4933	3.185
E-8X	3	4	11	12	2023.83	-30.0725	3.095
E-8X	3	4	12	13	2023.84	-29.999	3.048
E-8X	3	4	13.5	14	2023.85	-29.4517	3.663
E-8X	3	4	14	15.5	2023.86	-29.4497	3.123
E-8X	3	4	15.5	16.5	2023.88	-29.1834	3.155
E-8X	3	4	16.5	17.5	2023.88	-29.0646	3.278
E-8X	3	4	17.5	19	2023.9	-29.2548	3.432
E-8X	3	4	19	20	2023.91	-29.6899	3.593
E-8X	3	4	20	21	2023.92	-29.4479	2.119
E-8X	3	4	20.5	21.5	2023.92	-29.0645	1.385
E-8X	3	4	21	23	2023.93	-30.3215	2.517
E-8X	3	4	23	26	2023.96	-28.9495	1.974
E-8X	3	4	26.5	27.5	2023.98	-30.5609	1.319
E-8X	3	4	28	29	2024	-30.4297	2.655
E-8X	3	4	29	30	2024.01	-29.8753	2.914
E-8X	3	4	30	31	2024.02	-30.0607	2.83
E-8X	3	4	31	32	2024.03	-29.7486	3.192
E-8X	3	4	32	33	2024.04	-29.7958	3.007
E-8X	3	4	33	34	2024.05	-30.1307	2.677
E-8X	3	4	34	35	2024.06	-30.7105	2.967
E-8X	3	4	35	36	2024.07	-30.7419	2.847
E-8X	3	4	36.5	37.5	2024.08	-29.8867	3.308
E-8X	3	4	37.5	38.5	2024.1	-30.0104	3.273
E-8X	3	4	38.5	39.5	2024.11	-29.8581	2.581
E-8X	3	4	39.5	41	2024.12	-29.2234	1.865
E-8X	3	4	41	42	2024.13	-29.7392	3.119
E-8X	3	4	42	43	2024.14	-30.215	3.325
E-8X	3	4	43	44	2024.15	-30.2854	2.997
E-8X	3	4	44	45	2024.16	-30.3688	3.128
E-8X	3	4	45	46	2024.17	-30.6338	3.292
E-8X	3	4	46	47	2024.18	-30.9904	2.546
E-8X	3	4	47	48	2024.19	-31.0054	2.106
E-8X	3	4	48	49	2024.2	-31.2051	2.488
E-8X	3	4	49	50	2024.21	-31.264	2.569
	3	4	50	50.5	2024.22	-30.8101	2.222
E-8X	3	4	50.5	51.5	2024.22	-30.9629	2.768
E-8X	3	4	51.5	52.5	2024.23	-31.0129	2.95
E-8X	3	4	51.5	52.5	2024.23	-30.8082	3.022
E-8X	3	4	52.5	53.5	2024.24	-31.0682	2.163
E-8X	3	4	54	55	2024.26	-30.3735	0.841
E-8X	3	4	59	60	2024.31	-30.7023	2.492
E-8X	3	4	60	61	2024.32	-30.4604	3.764
E-8X	3	4	61	62	2024.33	-30.3853	3.706
E-8X	3	4	62	63	2024.34	-30.3855	3.648
E-8X	3	4	63	64	2024.35	-30.1465	3.084
E-8X	3	4	64	65	2024.36	-30.6175	4.235
E-8X	3	4	65	66	2024.37	-29.7798	2.304	? Basalt-clast (approx.6mm long)
E-8X	3	4	66	67.5	2024.38	-29.8114	2.755
E-8X	3	4	68	69	2024.4	-30.1151	3.792	? Basalt-clast (approx.2 mm)
E-8X	3	4	69	70	2024.41	-30.1569	3.497
E-8X	3	4	70.5	71.5	2024.42	-30.3372	3.576
E-8X	3	4	72	73	2024.44	-30.0713	3.895
E-8X	3	4	73.5	74.5	2024.45	-30.5497	3.572
E-8X	3	4	74.5	75.5	2024.46	-30.4302	3.468
E-8X	3	4	75.5	76.5	2024.47	-30.6401	3.425
E-8X	3	4	76.5	77.5	2024.48	-30.4945	3.163
E-8X	3	4	77.5	78.5	2024.49	-31.1544	3.099
E-8X	3	4	78.5	79	2024.5	-30.9902	2.939
E-8X	3	4	79	80	2024.51	-31.5053	2.88
E-8X	3	4	80	81	2024.52	-31.1828	2.698
E-8X	3	4	81	82	2024.53	-31.0116	3.08
E-8X	3	4	82	83	2024.54	-30.818	3.52
E-8X	3	4	83	84	2024.55	-30.526	4.397	? Basalt-clast, 1x black (2mm long) elongate, 1x greyish (4mm in diameter, rounded)
E-8X	3	4	84	84.5	2024.56	-30.9312	4.115
E-8X	3	4	84	85	2024.56			? Fish fossil-impression: vertebrae & fin.
E-8X	3	4	85	85.5	2024.57	-30.4553	4.021	? Fish fossil ? vertebrae
E-8X	3	4	85.5	87	2024.58	-30.252	4.595	? Fish fossil ? vertebrae
E-8X	3	4	86	87	2024.58	-30.5212	4.367
E-8X	3	5	94	95	2024.59	-31.0836	5.459
E-8X	3	5	93	94	2024.6	-31.1827	6.307
E-8X	3	5	92	93	2024.61	-31.3133	5.778
E-8X	3	5	91	92	2024.62	-31.3259	6.106
E-8X	3	5	90	91	2024.63	-31.186	6.645
E-8X	3	5	89	90	2024.64	-31.6586	6.46
E-8X	3	5	87	88	2024.66	-30.1813	4.087
E-8X	3	5	86	87	2024.67	-30.9685	3.817
E-8X	3	5	85	86	2024.68	-30.6181	3.974
E-8X	3	5	84	85	2024.69	-30.8083	4.581
E-8X	3	5	83	84	2024.7	-30.3013	3.445
E-8X	3	5	82	83	2024.71	-30.812	4.911
E-8X	3	5	81	82	2024.72	-30.4417	3.956
E-8X	3	5	80	81	2024.73	-31.1072	3.398
E-8X	3	5	79	80	2024.74	-30.9405	3.966
E-8X	3	5	78	79	2024.75	-31.0989	3.705
E-8X	3	5	77	78	2024.76	-31.0332	3.952
E-8X	3	5	76.5	77	2024.77	-30.5172	4.549
E-8X	3	5	76	76.5	2024.77	-30.9909	3.433	Basalt?
E-8X	3	5	75	76	2024.78	-30.5271	3.639
E-8X	3	5	74	75	2024.79	-30.8559	4.983
E-8X	3	5	73	74	2024.8	-30.4486	3.576
E-8X	3	5	72	73	2024.81	-30.9766	5.485
E-8X	3	5	71	72	2024.82	-30.6898	3.859
E-8X	3	5	70	71	2024.83	-30.5278	3.574
E-8X	3	5	69	70	2024.84	-30.4291	3.907
E-8X	3	5	68	69	2024.85	-30.573	3.714
E-8X	3	5	67	68	2024.86	-30.6177	3.924
E-8X	3	5	66	67	2024.87	-30.7332	3.395
E-8X	3	5	65	66	2024.88	-31.0423	3.305
E-8X	3	5	64	65	2024.89	-30.5773	5.861
E-8X	3	5	63	64	2024.9	-30.8883	3.964
E-8X	3	5	62	63	2024.91	-30.9575	4.157
E-8X	3	5	61	62	2024.92	-31.0508	4.197
E-8X	3	5	60	61	2024.93	-31.0213	3.896
E-8X	3	5	58.5	60	2024.94	-30.9827	3.966
E-8X	3	5	57.5	58.5	2024.95	-30.742	4.854
E-8X	3	5	56.5	57.5	2024.97	-30.7744	4.74
E-8X	3	5	55.5	56.5	2024.98	-31.1457	5.78
E-8X	3	5	54.5	55	2024.99	-31.0638	4.447
E-8X	3	5	53.5	54.5	2025	-31.1321	3.912
E-8X	3	5	52	53.5	2025.01	-31.3378	3.854
E-8X	3	5	50	50.5	2025.03	-31.2814	3.111
E-8X	3	5	49	50	2025.04	-31.2225	4.11
E-8X	3	5	48	49	2025.05	-31.164	4.483
E-8X	3	5	47	48	2025.06	-30.8736	4.151
E-8X	3	5	48	49	2025.07	-30.9742	4.195
E-8X	3	5	46	47	2025.07	-30.9361	4.267
E-8X	3	5	45	46	2025.08	-31.0888	4.389
E-8X	3	5	44	45	2025.09	-31.0414	4.429
E-8X	3	5	43	44	2025.1	-30.9911	3.761
E-8X	3	5	42	43	2025.11	-31.0345	4.894
E-8X	3	5	41	42	2025.12	-31.0059	5.306
E-8X	3	5	53.5	55	2025.12	-30.98	5.18
E-8X	3	5	40	41	2025.13	-31.0866	4.92
E-8X	3	5	39	40	2025.14	-30.9851	4.73
E-8X	3	5	55	56	2025.15	-31.1076	5.184
E-8X	3	5	38	39	2025.15	-31.0415	4.744
E-8X	3	5	56	57	2025.16	-31.2174	4.948
E-8X	3	5	37	38	2025.16	-31.0759	5.082
E-8X	3	5	56	58	2025.17	-31.0401	5.434
E-8X	3	5	58	58.5	2025.17	-30.8424	5.018
E-8X	3	5	36	37	2025.17	-30.9453	5.37
E-8X	3	5	58.5	59	2025.18	-30.8953	5.161
E-8X	3	5	35	36	2025.18	-30.766	4.975
E-8X	3	5	34	35	2025.19	-30.959	5.417
E-8X	3	5	60	61	2025.19	-31.0137	5.258
E-8X	3	5	33	34	2025.2	-31.0363	5.25
E-8X	3	5	61	63	2025.2	-31.0176	5.272
E-8X	3	5	32	33	2025.21	-31.0972	5.097
E-8X	3	5	31	32	2025.22	-31.4355	5.713
E-8X	3	5	64	65	2025.23	-31.0868	5.67
E-8X	3	5	64	65	2025.23	-30.6276	4.364
E-8X	3	5	28	29.5	2025.25	-30.6705	4.278
E-8X	3	5	66	67	2025.25	-30.9114	4.203
E-8X	3	5	27	28	2025.26	-30.6269	4.45
E-8X	3	5	67	67.5	2025.26	-30.7483	4.508
E-8X	3	5	67.5	68	2025.27	-30.7309	4.32
E-8X	3	5	26	27	2025.27	-30.6701	4.602
E-8X	3	5	25.5	26	2025.28	-30.7324	4.718
E-8X	3	5	69	69.5	2025.28	-30.7822	4.542
E-8X	3	5	24.5	25.5	2025.29	-30.3616	4.313
E-8X	3	5	69.5	70.5	2025.29	-30.6395	4.933
E-8X	3	5	71.5	73	2025.3	-30.6348	3.68
E-8X	3	5	23.5	24	2025.3	-30.3533	2.938
E-8X	3	5	22.5	23.5	2025.31	-30.4425	3.72
E-8X	3	5	21	22.5	2025.32	-30.74	3.727
E-8X	3	5	73	74	2025.32	-30.7464	3.971
E-8X	3	5	20	21	2025.33	-30.4387	3.685
E-8X	3	5	19	20	2025.34	-30.0014	3.046
E-8X	3	5	75	76	2025.34	-29.9142	2.551
E-8X	3	5	18	19	2025.35	-28.1795	2.188
E-8X	3	5	17	18	2025.36	-27.7089	2.407
E-8X	3	5	16	17	2025.37	-27.7706	1.95
E-8X	3	5	78	79	2025.37	-27.8469	2.532
E-8X	3	5	15	16	2025.38	-27.2003	2.154
E-8X	3	5	79.5	80	2025.38	-27.3992	2.681
E-8X	3	5	13	14.5	2025.4	-27.7518	1.704
E-8X	3	5	13	14.5	2025.4	-27.6653	1.688
E-8X	3	5	81	85	2025.4	-26.1659	0.974
E-8X	3	5	12	13	2025.41	-26.0637	0.976
E-8X	3	5	11	12	2025.42	-25.9997	0.916
E-8X	3	5	9	11	2025.43	-27.4204	0.8
E-8X	3	5	9	11	2025.43	-25.8826	0.886
E-8X	3	5	9	11	2025.43	-25.8616	0.798
E-8X	3	5	9	11	2025.43	-25.8198	0.907
E-8X	3	5	8	9	2025.45	-25.7839	1.097
E-8X	3	5	7	8	2025.46	-26.0099	1.102
E-8X	3	5	87	88	2025.46	-25.6817	0.928
E-8X	3	5	6	7	2025.47	-25.6025	1.069
E-8X	3	5	89	92	2025.48	-25.5872	1.113
E-8X	3	5	4.5	5.5	2025.49	-25.4768	1.135
E-8X	3	5	3.5	4.5	2025.5	-25.4431	1.099
E-8X	3	5	2.5	3.5	2025.51	-25.5548	1.118
E-8X	3	5	92.5	93.5	2025.52	-26.2704	1.358
E-8X	3	5	1	2	2025.52	-25.4788	1.16
E-8X	3	5	0	1	2025.53	-28.2377	1.401
E-8X	3	5	0	1	2025.53	-25.6647	1.267
E-8X	3	5	0	1	2025.53	-25.5191	1.151
E-8X	3	5	0	1	2025.53	-25.5669	1.089
E-8X	3	5	93	95	2025.53	-25.665	1.128
E-8X	3	6	0	1	2025.54	-25.6152	0.948
E-8X	3	6	1	2	2025.55	-26.0902	0.986
E-8X	3	6	1	2.5	2025.55	-25.7344	1.035
E-8X	3	6	2	3	2025.56	-25.6933	1.074
E-8X	3	6	2.5	3.5	2025.57	-25.7283	1.14
E-8X	3	6	3	4	2025.57	-25.6531	1.126
E-8X	3	6	3.5	4.5	2025.58	-25.6787	1.125
E-8X	3	6	4	5	2025.58	-25.7362	1.064
E-8X	3	6	5	6	2025.59	-25.6998	0.902
E-8X	3	6	5.5	7	2025.6	-25.5825	1.027
E-8X	3	6	6	7	2025.6	-25.552	1.117
E-8X	3	6	7	8	2025.61	-25.9924	1.045
E-8X	3	6	7	8	2025.61	-25.6111	1.224
E-8X	3	6	8	9	2025.62	-25.7998	1.264
E-8X	3	6	8	9.5	2025.62	-25.7215	1.346
E-8X	3	6	9	10	2025.63	-26.0943	1.152
E-8X	3	6	9.5	10.5	2025.63	-25.781	1.414
E-8X	3	6	10	11	2025.64	-25.8163	1.454
E-8X	3	6	10.5	11.5	2025.64	-25.8985	1.476
E-8X	3	6	11	12	2025.65	-25.4635	1.031
E-8X	3	6	11.5	12	2025.65	-25.5239	1.2
E-8X	3	6	12	14	2025.67	-25.7331	1.152
E-8X	3	6	12	14	2025.67	-25.6171	1.169
E-8X	3	6	14	15	2025.68	-25.7313	1.185
E-8X	3	6	14	15	2025.68	-25.5081	1.05
E-8X	3	6	15	16	2025.69	-25.4132	0.986
E-8X	3	6	15	16.5	2025.69	-25.4867	1.019
E-8X	3	6	16	17	2025.7	-25.3873	1.055
E-8X	3	6	16.5	17.5	2025.71	-25.3996	1.058
E-8X	3	6	17	18	2025.71	-25.6556	0.789
E-8X	3	6	18	19	2025.72	-25.3011	0.801
E-8X	3	6	19	20	2025.73	-25.4086	0.893
E-8X	3	6	20	21	2025.74	-25.3336	0.859
E-8X	3	6	21	22	2025.75	-25.4113	1.081
E-8X	3	6	22	23	2025.76	-25.4974	1.071
E-8X	3	6	23	24	2025.77	-25.511	1.09
E-8X	3	6	24	25	2025.78	-25.5293	1.023
E-8X	3	6	25	26	2025.79	-25.6632	0.851
E-8X	3	6	26	27	2025.8	-25.418	0.902
E-8X	3	6	27	28	2025.81	-25.346	1.033
E-8X	3	6	28	29	2025.82	-25.3883	0.836
E-8X	3	6	29	30	2025.83	-25.3297	1.006
E-8X	3	6	30	31	2025.84	-25.2672	0.947
E-8X	3	6	31	32.5	2025.85	-25.2635	0.873
E-8X	3	6	33	34	2025.87	-25.4655	0.68
E-8X	3	6	34	35	2025.88	-25.4416	1.02
E-8X	3	6	35	36	2025.89	-25.666	1.173
E-8X	3	6	37	38	2025.91	-25.6803	1.551
E-8X	3	6	38	39	2025.92	-26.0232	2.205
E-8X	3	6	39	40	2025.93	-26.1157	2.628
E-8X	3	6	39	40	2025.93	-26.331	2.364
E-8X	3	6	39	40	2025.93	-26.3768	2.707
E-8X	3	6	39	40	2025.93	-26.3432	2.634
E-8X	3	6	40	41	2025.94	-25.8319	1.429
E-8X	3	6	41	42	2025.95	-25.6088	0.812
E-8X	3	6	42	43	2025.96	-25.4445	0.998
E-8X	3	6	43.5	45	2025.98	-25.7311	0.808
E-8X	3	6	44	45	2025.98	-25.3698	0.904
E-8X	3	6	45	46	2025.99	-25.2882	0.813
E-8X	3	6	46.5	47.5	2026.01	-25.1177	0.917
E-8X	3	6	47.5	48	2026.01	-25.1925	1.039
E-8X	3	6	48	49	2026.02	-25.2174	0.943
E-8X	3	6	49	50	2026.03	-25.447	0.71
E-8X	3	6	51.5	52.5	2026.06	-25.2576	0.649
E-8X	3	6	52.5	53.5	2026.07	-25.1662	0.717
E-8X	3	6	53.5	54.5	2026.08	-25.3118	0.653
E-8X	3	6	54.5	55	2026.08	-25.0814	0.726
E-8X	3	6	55	56	2026.09	-24.9204	0.739
E-8X	3	6	56	57	2026.1	-24.9459	0.564
E-8X	3	6	57	58	2026.11	-25.241	0.605
E-8X	3	6	58	59.5	2026.12		0.637
E-8X	3	6	59	59.5	2026.13	-24.8624	0.632
E-8X	3	6	60	61	2026.14		0.621
E-8X	3	6	61	62	2026.15	-24.829	0.079
E-8X	3	6	62	63	2026.16	-24.7039	0.661
E-8X	3	6	64	67	2026.19	-25.1393	0.679
E-8X	3	6	67	69	2026.22	-25.0122	0.669
E-8X	3	6	70	71	2026.24	-25.1077	0.843
E-8X	3	6	71	72.5	2026.25	-25.1574	1.185
E-8X	3	6	73	74	2026.27	-25.363	0.793
E-8X	3	6	74	76	2026.29	-24.9496	0.98
E-8X	3	6	76	77	2026.3	-25.2568	1.01
E-8X	3	6	77	78	2026.31	-25.2036	1.181
E-8X	3	6	78	79	2026.32		0.267	"Mottled" color
E-8X	3	6	79	80.5	2026.33	-25.2683	1.025
E-8X	3	6	80.5	82	2026.35	-25.7353	0.994
E-8X	3	6	82	83	2026.36	-25.7156	1.425
E-8X	3	6	83	84	2026.37	-25.8313	1.402
E-8X	3	6	84	85	2026.38	-25.7901	1.463
E-8X	3	6	85	87	2026.39	-25.961	1.497
E-8X	3	6	87	88	2026.41	-25.9352	1.61
E-8X	3	6	87	88	2026.41	-25.7551	1.687
E-8X	3	6	88	90	2026.43	-26.0043	1.357
E-8X	3	6	90	91	2026.44	-26.0731	1.653
E-8X	3	6	91	92	2026.45	-26.1473	1.388
E-8X	3	6	92	93	2026.46	-25.8422	1.565
E-8X	3	6	93	94	2026.47	-26.0072	1.607
E-8X	3	6	94	95	2026.48	-25.9548	1.786
E-8X	3	6	95	96	2026.49	-26.108	1.494
E-8X	3	6	96	97	2026.5	-26.0431	1.735
E-8X	3	7	0	1	2026.51	-25.3913	0.57
E-8X	3	7	1	2	2026.52	-25.192	0.903
E-8X	3	7	1	2	2026.52	-25.0009	0.658
E-8X	3	7	2	3	2026.53	-25.1192	1.024
E-8X	3	7	3	4	2026.54	-25.0382	0.755
E-8X	3	7	4	5	2026.55	-25.0986	0.818
E-8X	3	7	5	6	2026.56	-25.0088	0.897
E-8X	3	7	6	7	2026.57	-25.0839	1.049
E-8X	3	7	7	8	2026.58	-25.0518	0.84
E-8X	3	7	8	9	2026.59	-25.4942	0.53
E-8X	3	7	9	10	2026.6	-24.9488	0.637
E-8X	3	7	10	11	2026.61	-24.9526	0.68
E-8X	3	7	11	12	2026.62	-25.2072	0.938
E-8X	3	7	12	13	2026.63	-25.627	1.364
E-8X	3	7	13	14	2026.64	-25.9176	1.885
E-8X	3	7	14	15	2026.65	-25.6147	1.617
E-8X	3	7	15	16	2026.66	-25.5977	1.432
E-8X	3	7	16	17	2026.67	-26.1604	1.18
E-8X	3	7	17	18	2026.68	-25.9013	1.733
E-8X	3	7	18	19	2026.69	-25.7578	1.575
E-8X	3	7	19	20	2026.7	-25.7881	1.568
E-8X	3	7	20	21	2026.71	-25.3627	0.8
E-8X	3	7	21	22	2026.72	-25.1977	0.776
E-8X	3	7	22	23	2026.73	-25.1901	0.722	Shift in lithology. Core more broken up in some intervals below.
E-8X	3	7	23	24	2026.74	-25.0157	0.703
E-8X	3	7	24	25	2026.75	-25.728	0.708
E-8X	3	7	25	26	2026.76	-25.1315	0.534
E-8X	3	7	26	27	2026.77	-25.5865	1.055
E-8X	3	7	27	28	2026.78	-25.7756	1.4
E-8X	3	7	28	29	2026.79	-25.3147	0.657
E-8X	3	7	29	30	2026.8	-24.818	0.733
E-8X	3	7	30	31	2026.81	-25.1762	0.536
E-8X	3	7	31	32	2026.82	-25.1147	0.454
E-8X	3	7	32	33	2026.83	-25.1164	0.447
E-8X	3	7	33	34	2026.84	-26.8796	0.389
E-8X	3	7	34	35	2026.85	-24.9436	0.712
E-8X	3	7	34	35	2026.85	-24.9937	0.644
E-8X	3	7	35	36	2026.86	-25.1104	0.642
E-8X	3	7	36	37	2026.87	-25.1666	0.417
E-8X	3	7	37	38.5	2026.88	-25.1821	0.518
E-8X	3	7	38.5	40	2026.9	-25.0717	0.346
E-8X	3	7	40	41	2026.91	-26.2506	0.295
E-8X	3	7	41	42	2026.92	-24.9424	0.245
E-8X	3	7	42	43	2026.93	-24.9364	0.399
