# Supplementary material for: Paleocene/Eocene carbon feedbacks triggered by volcanic activity
Source: Nat Commun. 2021 Aug 31;12:5186. doi: 10.1038/s41467-021-25536-0 (PMC8408262; doi:10.1038/s41467-021-25536-0)
Supplement: Supplementary file 5 — Supplementary Data 2 [file 41467_2021_25536_MOESM5_ESM.xlsx]

## Sheet: Data
Supplementary Data 2
Site	Depth (m)	Organic carbon (wt%)	Hg ppb	Hg/%C	Hg/%C (min)	Hg/%C (max)		Site	Depth (m)	Organic carbon (wt%)	Hg ppb	Hg/%C	Hg/%C (min)	Hg/%C (max)
22/10a-4	2605.7	1.1829	72	60.8672	31.8808	95.207		E-8X	2021.07	1.752	78	44.5205	25.324	66.0412
22/10a-4	2605.98	0.982159	82	83.4896	47.0356	128.208		E-8X	2021.11	2.263	60	26.5135	12.2302	42.1174
22/10a-4	2606.1	1.07838	75	69.5489	37.2546	108.445		E-8X	2021.15	2.487	46	18.4962	5.75957	32.3
22/10a-4	2606.19	1.04385	123	117.834	80.343	163.268		E-8X	2021.18	2.234	40	17.9051	3.8132	33.3177
22/10a-4	2606.41	0.90489	57	62.9911	25.774	109.456		E-8X	2021.22	2.157	67	31.0617	15.9061	47.6908
22/10a-4	2606.53	0.565152	55	97.319	35.9316	185.101		E-8X	2021.31	1.877	56	29.8348	12.5948	49.0152
22/10a-4	2606.8	1.176	136	115.646	82.21	155.297		E-8X	2021.4	2.057	45	21.8765	6.44414	38.8861
22/10a-4	2607.2	1.118	50	44.7227	15.5172	79.666		E-8X	2021.47	2.813	52	18.4856	7.17473	30.6303
22/10a-4	2607.43	0.296	44	148.649	32.5758	383.163		E-8X	2021.52	2.861	53	18.525	7.39615	30.46
22/10a-4	2607.72	0.871	86	98.7371	56.5396	151.881		E-8X	2021.55	2.356	59	25.0424	11.3599	39.9379
22/10a-4	2607.84	1.073	105	97.8565	63.0009	139.877		E-8X	2021.62	2.333	46	19.7171	6.12413	34.5275
22/10a-4	2608.02	1.245	58	46.5863	20	77.8166		E-8X	2021.67	2.021	35	17.3182	1.83876	34.4092
22/10a-4	2608.2	0.815	78	95.7055	51.2568	152.587		E-8X	2021.74	2.664	46	17.2673	5.39074	30.0702
22/10a-4	2608.52	0.364	30	82.4176	-2.37069	231.439		E-8X	2021.79	2.295	133	57.9521	42.547	74.7608
22/10a-4	2608.69	0.667	71	106.447	52.0209	180.071		E-8X	2021.83	2.611	70	26.8097	14.3489	40.2628
22/10a-4	2608.75	0.973	211	216.855	167.661	277.32		E-8X	2021.88	2.801	64	22.849	11.3409	35.2092
22/10a-4	2608.94	0.483	30	62.1118	-1.88679	159.53		E-8X	2021.91	2.685	62	23.0912	11.0952	36.0155
22/10a-4	2609.06	0.741	62	83.6707	36.742	145.242		E-8X	2021.95	2.291	64	27.9354	13.7599	43.4048
22/10a-4	2609.24	1.614	355	219.95	188.973	255.02		E-8X	2021.99	2.414	65	26.9263	13.4845	41.5298
22/10a-4	2609.36	1.6	130	81.25	58.1765	107.4		E-8X	2022.03	2.202	66	29.9728	15.1607	46.1941
22/10a-4	2609.42	1.797	667	371.174	335.213	411.373		E-8X	2022.07	2.838	123	43.3404	31.2798	56.282
22/10a-4	2609.48	1.62	398	245.679	213.314	282.303		E-8X	2022.11	2.426	226	93.1575	77.1576	110.533
22/10a-4	2609.55	1.308	97	74.159	46.804	106.043		E-8X	2022.14	2.737	75	27.4023	15.4741	40.2351
22/10a-4	2609.67	0.609	189	310.345	222.708	432.417		E-8X	2022.2	3	80	26.6667	15.7742	38.3103
22/10a-4	2609.73	1.465	211	144.027	114.952	177.363		E-8X	2022.24	3.571	79	22.1227	13.0482	31.72
22/10a-4	2609.79	1.574	107	67.9797	45.3405	93.6906		E-8X	2022.28	2.956	95	32.138	20.9097	44.1527
22/10a-4	2610.25	1.717	95	55.3291	35.1679	77.9839		E-8X	2022.33	3.387	75	22.1435	12.5896	32.2787
22/10a-4	2610.39	1.615	64	39.6285	19.1837	62.7723		E-8X	2022.38	2.93	60	20.4778	9.53795	32.1908
22/10a-4	2610.49	1.389	171	123.11	93.9557	156.788		E-8X	2022.44	2.874	80	27.8358	16.4425	40.0505
22/10a-4	2610.82	0.739	87	117.727	66.6269	184.82		E-8X	2022.48	2.373	345	145.386	126.931	165.464
22/10a-4	2611.01	1.273	93	73.0558	45.0838	105.797		E-8X	2022.5	2.425	154	63.5052	48.6733	79.6129
22/10a-4	2611.13	1.204	132	109.635	77.3773	147.736		E-8X	2022.56	2.915	108	37.0497	25.5058	49.4139
22/10a-4	2611.22	1.418	228	160.79	129.71	196.586		E-8X	2022.62	2.776	113	40.7061	28.4771	53.849
22/10a-4	2611.31	1.687	821	486.663	442.026	536.925		E-8X	2022.69	2.023	70	34.6021	18.3231	52.5741
22/10a-4	2611.37	1.566	297	189.655	159.604	223.806		E-8X	2022.75	2.215	128	57.7878	41.8575	75.2246
22/10a-4	2611.4	1.402	256	182.596	149.734	220.507		E-8X	2022.82	2.77	85	30.6859	18.7805	43.4831
22/10a-4	2611.43	2.088	554	265.326	238.985	294.316		E-8X	2022.88	3.035	150	49.4234	37.9266	61.7036
22/10a-4	2611.53	2.077	1400	674.049	628.801	723.875		E-8X	2022.93	2.754	99	35.9477	23.7912	49.0203
22/10a-4	2611.59	2.778	1500	539.957	510.389	571.733		E-8X	2022.99	2.771	311	112.234	97.4922	128.079
22/10a-4	2611.68	2.281	310	135.905	117.136	156.396		E-8X	2023.03	2.73	334	122.344	107.032	138.821
22/10a-4	2611.74	2.265	295	130.243	111.586	150.624		E-8X	2023.08	2.405	328	136.383	118.523	155.792
22/10a-4	2611.8	2.042	151	73.9471	55.9757	93.7693		E-8X	2023.11	2.775	92	33.1532	21.1826	46.0187
22/10a-4	2611.86	1.756	467	265.945	234.86	300.785		E-8X	2023.15	2.895	208	71.848	59.0651	85.5456
22/10a-4	2611.95	1.688	602	356.635	319.295	398.678		E-8X	2023.2	2.845	64	22.4956	11.1715	34.6448
22/10a-4	2611.98	1.569	345	219.885	188.077	256.025		E-8X	2023.25	3.112	111	35.6684	24.8755	47.178
22/10a-4	2612.01	0.943	267	283.139	226.174	353.618		E-8X	2023.31	3.376	408	120.853	108.429	134.035
22/10a-4	2612.09	1.112	96	86.3309	53.5479	125.593		E-8X	2023.38	2.701	59	21.8438	9.96073	34.6405
22/10a-4	2612.2	1.159	79	68.1622	38.0461	103.966		E-8X	2023.43	1.799	90	50.0278	31.0163	71.2772
22/10a-4	2612.28	1.093	109	99.7255	65.2976	141.088		E-8X	2023.48	1.528	91	59.555	36.7936	85.5042
22/10a-4	2612.36	1.201	44	36.6361	9.91545	68.2107		E-8X	2023.53	2.996	57	19.0254	8.36563	30.4213
22/10a-4	2612.4	1.39	109	78.4173	52.2819	108.605		E-8X	2023.58	3.012	121	40.1726	28.8882	52.2321
22/10a-4	2612.47	0.842	260	308.789	242.994	392.318		E-8X	2023.63	2.377	62	26.0833	12.4748	40.8871
22/10a-4	2612.72	1.037	79	76.1813	42.1284	117.503		E-8X	2023.69	3.331	105	31.5221	21.5389	42.1232
22/10a-4	2612.75	1.315	259	196.958	161.06	238.765		E-8X	2023.74	1.989	36	18.0995	2.34562	35.5214
22/10a-4	2612.82	1.993	228	114.4	94.0755	136.873		E-8X	2023.79	3.067	535	174.438	159.11	190.799
22/10a-4	2612.93	1.619	70	43.2366	22.6294	66.5569		E-8X	2023.82	3.185	110	34.5369	24.0183	45.7374
22/10a-4	2613.16	1.337	95	71.0546	44.4676	101.94		E-8X	2023.88	3.155	103	32.6466	22.0891	43.8953
22/10a-4	2613.3	1.331	70	52.592	27.1838	82.1284		E-8X	2023.91	3.593	194	53.9939	44.1105	64.4432
22/10a-4	2613.48	1.595	263	164.89	136.814	196.722		E-8X	2023.96	1.974	182	92.1986	72.758	113.714
22/10a-4	2613.83	1.895	170	89.7098	69.6241	112.033		E-8X	2024.02	2.83	86	30.3887	18.7372	42.8938
22/10a-4	2613.94	2.121	264	124.47	104.863	146.017		E-8X	2024.07	2.847	103	36.1784	24.3977	48.8169
22/10a-4	2614.01	1.279	124	96.9507	67.3677	131.552		E-8X	2024.12	1.865	58	31.0992	13.6896	50.4816
22/10a-4	2614.21	1.548	87	56.2016	33.9199	81.5608		E-8X	2024.17	3.292	184	55.8931	45.0767	67.3872
22/10a-4	2614.27	1.974	69	34.9544	18.2739	53.4152		E-8X	2024.22	2.222	160	72.0072	55.5125	90.0566
22/10a-4	2614.36	1.538	25	16.2549	-3.72405	39.0125		E-8X	2024.24	2.163	105	48.5437	32.6558	65.9719
22/10a-4	2614.42	1.722	39	22.6481	4.33589	43.2182		E-8X	2024.31	2.492	82	32.9053	19.6373	47.2826
22/10a-4	2614.56	1.708	30	17.5644	-0.608407	37.9975		E-8X	2024.34	3.648	81	22.2039	13.3138	31.5953
22/10a-4	2614.68	1.704	174	102.113	79.2129	127.868		E-8X	2024.37	2.304	59	25.6076	11.6057	40.8802
22/10a-4	2614.71	1.548	156	100.775	75.7888	129.213		E-8X	2024.42	3.576	135	37.7517	28.2644	47.7848
22/10a-4	2615.1	1.934	7.8	4.03309	-11.4553	21.2105		E-8X	2024.48	3.163	90	28.454	18.0509	39.5364
22/10a-4	2615.21	1.766	90	50.9626	31.5648	72.6891		E-8X	2024.54	3.52	184	52.2727	42.2376	62.8947
22/10a-4	2615.38	1.903	77	40.4624	22.9156	59.9556		E-8X	2024.59	5.459	981	179.703	170.876	188.86
22/10a-4	2615.57	1.442	91	63.1068	38.8457	90.9836		E-8X	2024.62	6.106	427	69.9312	63.7931	76.2737
22/10a-4	2615.88	1.722	11	6.38792	-11.0318	25.9556		E-8X	2024.64	6.46	466	72.1362	66.2957	78.1604
22/10a-4	2616.16	1.447	35	24.188	2.52101	49.072		E-8X	2024.69	4.581	283	61.7769	53.8133	70.096
22/10a-4	2616.34	1.598	33	20.6508	1.11896	42.7904		E-8X	2024.74	3.966	325	81.9465	72.2823	92.1107
22/10a-4	2616.4	1.523	60	39.3959	17.8065	64.0197		E-8X	2024.78	3.639	320	87.9362	77.2666	99.2088
22/10a-4	2616.71	1.321	126	95.3823	66.784	128.665		E-8X	2024.84	3.907	191	48.8866	39.9052	58.3399
22/10a-4	2617.13	1.391	62	44.5723	20.7243	72.1146		E-8X	2024.86	3.924	347	88.4302	78.504	98.8755
22/10a-4	2617.26	1.346	113	83.9525	56.639	115.65		E-8X	2024.88	3.305	135	40.8472	30.514	51.8253
22/10a-4	2617.35	0.97	96	98.9691	60.6542	146.092		E-8X	2024.91	4.157	129	31.032	22.9974	39.4627
22/10a-4	2617.56	1.438	81	56.3282	32.4447	83.7818		E-8X	2024.93	3.896	155	39.7844	31.006	49.0253
22/10a-4	2618.08	1.591	107	67.2533	44.8847	92.6224		E-8X	2024.95	4.854	174	35.8467	28.8454	43.1426
22/10a-4	2618.14	1.953	62	31.746	15.0511	50.2428		E-8X	2024.99	4.447	439	98.7182	89.7075	108.144
22/10a-4	2618.25	2.146	283	131.873	112.155	153.519		E-8X	2025.01	3.854	249	64.6082	55.1088	74.6137
22/10a-4	2618.49	1.289	47	36.4624	11.4471	65.6854		E-8X	2025.03	3.111	230	73.9312	61.9433	86.7154
22/10a-4	2618.69	1.354	69	50.9601	26.066	79.8246		E-8X	2025.06	4.151	402	96.8441	87.2501	106.912
22/10a-4	2618.84	1.218	99	81.2808	51.5175	116.369		E-8X	2025.09	4.429	685	154.662	144.381	165.419
22/10a-4	2618.93	1.238	41	33.1179	7.3991	63.3568		E-8X	2025.11	4.894	329	67.2252	59.6516	75.1147
22/10a-4	2619.45	1.234	42	34.0357	8.17091	64.4621		E-8X	2025.14	4.73	236	49.8943	42.4224	57.689
22/10a-4	2619.58	1.743	74	42.4555	23.2773	63.9684		E-8X	2025.16	5.082	354	69.6576	62.3118	77.2983
22/10a-4	2619.6	0.949	57	60.0632	24.6902	103.769		E-8X	2025.18	4.975	523	105.126	96.9261	113.662
22/10a-4	2619.66	1.203	17	14.1313	-10.8212	43.6083		E-8X	2025.22	5.713	1130	197.795	189.042	206.859
22/10a-4	2619.7	2.075	45	21.6867	6.3908	38.5316		E-8X	2025.26	4.45	520	116.854	107.451	126.69
22/10a-4	2619.91	1.33	42	31.5789	7.62238	59.4309		E-8X	2025.28	4.718	436	92.412	84.039	101.148
22/10a-4	2620.12	1.317	58	44.0395	18.9838	73.2128		E-8X	2025.29	4.313	490	113.61	103.988	123.689
22/10a-4	2620.27	1.221	126.5	103.604	72.218	140.589		E-8X	2025.32	3.727	311	83.4451	73.1382	94.3204
22/10a-4	2620.67	1.226	47	38.3361	11.991	69.3606		E-8X	2025.33	3.685	237	64.3148	54.3989	74.7838
22/10a-4	2620.79	1.185	66	55.6962	27.1595	89.4931		E-8X	2025.35	2.188	186	85.0091	67.701	103.975
22/10a-4	2620.91	1.156	41	35.4671	7.88217	68.2765		E-8X	2025.37	2.532	269	106.24	90.3875	123.396
22/10a-4	2621.1	1.145	45.5	39.738	11.5663	73.3014		E-8X	2025.37	2.5	319	127.6	110.731	145.875
22/10a-4	2621.69	0.69	24	34.7826	-8.98734	93.3898		E-8X	2025.38	2.2	361	164.1	143.435	186.714
22/10a-4	2621.95	1.025	50	48.7805	16.8	87.6757		E-8X	2025.38	2.681	432	161.134	144.157	179.427
22/10a-4	2622.3	0.984	42	42.6829	10.0554	82.6923		E-8X	2025.4	0.974	174	178.645	133.054	234.668
22/10a-4	2622.59	0.993	34	34.2397	2.65325	72.9003		E-8X	2025.42	0.916	143	156.114	110.138	213.358
22/10a-4	2622.86	1.106	54	48.8246	18.9884	84.5924		E-8X	2025.43	0.8	167	208.75	151	283
22/10a-4	2623.08	1.08	28	25.9259	-2.62712	60.3061		E-8X	2025.47	1.069	99	92.6099	58.0838	134.262
22/10a-4	2623.25	1.091	72	65.9945	34.3409	104.036		E-8X	2025.52	1.358	135	99.4109	71.262	132.035
22/10a-4	2623.37	1.133	49	43.248	14.5174	77.5411		E-8X	2025.53	1.401	121	86.3669	59.8934	116.91
22/10a-4	2623.47	1.288	67	52.0186	25.8646	82.5758		E-8X	2025.56	1.074	102	94.9721	60.3918	136.653
22/10a-4	2623.57	1.172	21	17.9181	-7.94025	48.6007		E-8X	2025.6	1.027	88	85.6865	50.488	128.479
22/10a-4	2623.72	1.088	21	19.3015	-8.50168	52.7328		E-8X	2025.63	1.152	210	182.292	142.891	229.183
22/10a-4	2623.98	1.079	45	41.7053	11.7897	77.7324		E-8X	2025.64	1.454	392	269.601	232.239	312.482
22/10a-4	2624.45	1.087	28	25.759	-2.61163	59.8784		E-8X	2025.64	1.476	423	286.585	248.668	330.015
22/10a-4	2624.75	1.088	18	16.5441	-11.0269	49.6964		E-8X	2025.68	1.185	117	98.7342	66.8482	136.498
22/10a-4	2625.1	1.123	37	32.9475	4.8242	66.5689		E-8X	2025.71	0.789	130	164.766	111.249	233.817
22/10a-4	2625.36	1.385	6.2	4.47653	-16.7677	29.0272		E-8X	2025.74	0.859	97	112.922	68.7174	168.775
22/10a-4	2625.64	1.301	22	16.9101	-6.49536	44.2132		E-8X	2025.77	1.09	80	73.3945	41.0924	112.222
22/10a-4	2625.67	1.731	648	374.35	336.92	416.37		E-8X	2025.8	0.902	52	57.6497	20.8583	103.616
22/10a-4	2626	1.337	37	27.6739	4.10578	55.0525		E-8X	2025.83	1.006	59	58.6481	25.226	99.4481
22/10a-4	2626.22	1.175	117	99.5745	67.3725	137.767		E-8X	2025.85	0.873	55	63.0011	24.5632	111.384
22/10a-4	2626.61	1.271	46	36.192	10.868	65.8412		E-8X	2025.89	1.173	74	63.0861	33.6999	97.9497
22/10a-4	2627.01	1.277	77	60.2976	33.3333	91.8437		E-8X	2025.92	2.205	206	93.424	75.8785	112.637
22/10a-4	2627.22	1.052	50	47.5285	16.4062	85.1891		E-8X	2025.98	0.808	79	97.7723	52.7533	155.508
22/10a-4	2627.56	1.099	60	54.5951	24.1034	91.1912		E-8X	2026.02	0.943	33	34.9947	1.82167	76.038
22/10a-4	2627.83	1.072	59	55.0373	23.8055	92.6955		E-8X	2026.07	0.717	31	43.2357	-0.122399	100.648
22/10a-4	2628.14	1.058	86	81.2854	47.4093	122.234		E-8X	2026.08	0.726	33	45.4545	2.30024	102.396
22/10a-4	2628.44	1.23	135	109.756	78.1203	146.991		E-8X	2026.1	0.564	31	54.9645	-0.150602	133.836
22/10a-4	2628.75	1.087	84	77.2769	44.5661	116.616		E-8X	2026.13	0.632	64	101.266	44.9454	178.759
22/10a-4	2629.05	1.001	83	82.9171	47.139			E-8X	2026.15	0.079	23	291.139	-45.2514
22/10a-4	2629.36	1.06	74	69.8113	36.9828	109.479		E-8X	2026.19	0.679	220	324.006	242.49	433.679
22/10a-4	2629.75	1.013	172	169.793	126.595	222.453		E-8X	2026.24	0.843	47	55.7533	16.8611	105.114
22/10a-4	2630.06	1.124	339	301.601	251.552	361.426		E-8X	2026.27	0.793	60	75.662	32.3628	131.457
22/10a-4	2630.21	1.193	29	24.3085	-1.62413	54.9863		E-8X	2026.31	1.181	63	53.3446	24.9024	87.049
22/10a-4	2630.41	0.794	23	28.9673	-9.0604	77.9539		E-8X	2026.36	1.425	63	44.2105	20.918	71.0189
22/10a-4	2630.57	1.19	36	30.2521	3.79845	61.5596		E-8X	2026.39	1.497	53	35.4041	13.7132	60.2004
22/10a-4	2630.73	0.754	75	99.4695	51.4052	162.232		E-8X	2026.43	1.357	46	33.8983	10.2265	61.3365
22/10a-4	2630.94	0.722	16	22.1607	-18.3698	75.7235		E-8X	2026.46	1.565	89	56.869	34.7748	81.9795
22/10a-4	2631.16	1.812	27	14.9007	-2.14435	33.9369		E-8X	2026.49	1.494	55	36.8139	14.9937	61.7647
								E-8X	2026.51	0.57	63	110.526	47.6119	200.213
								E-8X	2026.53	1.024	33	32.2266	1.69039	69.3723
								E-8X	2026.56	0.897	62	69.1193	30.993	116.813
								E-8X	2026.59	0.53	72	135.849	64.9206	239.767
								E-8X	2026.62	0.938	90	95.9488	56.7437	144.511
								E-8X	2026.65	1.617	89	55.0402	33.7216	79.1694
								E-8X	2026.67	1.18	73	61.8644	32.7344	96.3889
								E-8X	2026.7	1.568	63	40.1786	19.1247	64.1008
								E-8X	2026.73	0.722	50	69.2521	22.9927	130.386
								E-8X	2026.75	0.708	61	86.1582	37.005	151.48
								E-8X	2026.78	1.4	63	45	21.2667	72.3846
								E-8X	2026.81	0.536	33	61.5672	2.98742	147.018
								E-8X	2026.84	0.389	42	107.969	22.2904	252.941
								E-8X	2026.86	0.642	49	76.324	24.124	147.786
								E-8X	2026.88	0.518	32	61.7761	1.45631	150.957
								E-8X	2026.91	0.295	40	135.593	22.5316	364.615
								E-8X	2026.93	0.399	15	37.594	-32.2645	154.181
